# Supplementary material for: Bioactive β-Carbolines Harman and Norharman in Sesame Seed Oils in China
Source: Molecules. 2022 Jan 9;27(2):402. doi: 10.3390/molecules27020402 (PMC8780151; doi:10.3390/molecules27020402)
Supplement: Supplementary file 1 [file molecules-27-00402-s001.zip]

Archive with 1 entries (1 files):
- molecules-1513665-supplementary.pdf
